# Supplementary material for: Enantiopure Turbo Chirality Targets in Tri-Propeller Blades: Design, Asymmetric Synthesis, and Computational Analysis
Source: Molecules. 2025 Jan 29;30(3):603. doi: 10.3390/molecules30030603 (PMC11819669; doi:10.3390/molecules30030603)
Supplement: Supplementary file 1 [file molecules-30-00603-s001.zip]

Archive with 1 entries (1 files):
- molecules-3395828-supplementary.pdf
